# Supplementary material for: Proteorhodopsin insights into the molecular mechanism of vectorial proton transport
Source: Sci Adv. 2025 Apr 16;11(16):eadu5303. doi: 10.1126/sciadv.adu5303 (PMC12002130; doi:10.1126/sciadv.adu5303)
Supplement: Supplementary file 2 — Movie S1 [file sciadv.adu5303_movie_s1.zip]

Archive with 1 entries (1 files):
- adu5303_movie_s1.mp4
