# Supplementary material for: Proteorhodopsin insights into the molecular mechanism of vectorial proton transport
Source: Sci Adv. 2025 Apr 16;11(16):eadu5303. doi: 10.1126/sciadv.adu5303 (PMC12002130; doi:10.1126/sciadv.adu5303)
Supplement: Supplementary file 3 — Data S1 [file sciadv.adu5303_data_s1.zip › adu5303_data_s1.xlsx]

## Sheet: Лист1
Name	Genetic construct
pET15_MAR_His6	aaggagatggcgcccaacagtcccccggccacggggcctgccaccatacccacgccgaaacaagcgctcatgagcccgaa gtggcgagcccgatcttccccatcggtgatgtcggcgatataggcgccagcaaccgcacctgtggcgccggtgatgccgg ccacgatgcgtccggcgtagaggatcgagatctcgatcccgcgaaattaatacgactcactataggggaattgtgagcgg ataacaattcccctctagaaataattttgtttaactttaagaaggagatatacatATGGAAGAACTGACCTATCGTCTGT TTATGGTTGCCACCGTTGGTATGCTGGCAGGCACCGTTTTTCTGCTGGCAAGCAGCCGTGAAGTTAAACCGGAAC…
pEKT7R_MAR_ArfI(L8K,Q71L)_End_loose_His6	agatcttgatcccctgcgccatcagatccttggcggcaagaaagccatccagtttactttgcagggcttcccaaccttac cagagggcgccccagctggcaattccgcatggccccttagctcagtggttagagcaggcgactcataatcgcttggtcgc tggttcaagtccagcaggggccaccagatatagccgaggctagtcatgccccgcgcccaccggaaggagctgactgggtt gaaggctctcaagggcatcggtcgagatcccggtgcctaatgagtgagctaacttacattaattgcgttgcgctcactgc ccgctttccagtcgggaaacctgtcgtgccagctgcattaatgaatcggccaacgcgcggggagaggcggtttgc…
